# Supplementary material for: Tetratricopeptide repeat domain 7A is a nuclear factor that modulates transcription and chromatin structure
Source: Cell Discov. 2018 Nov 13;4:61. doi: 10.1038/s41421-018-0061-y (PMC6232119; doi:10.1038/s41421-018-0061-y)
Supplement: Supplementary file 2 — Supplementary Table S1 [file 41421_2018_61_MOESM2_ESM.xlsx]

## Sheet: QC data for ChIP-sequencing
#Tool:Bowtie2-2.1.0
Sequencer: Illumina HiSeq 2500/ Sequencing type: PairedEnd / Read length: 100x100bp
Biological identifier	Number of total tags	R1 reads at Q20 and more	R2 reads at Q20 and more	Reference Genome	Number of total reads	Number of mapped reads	% of mapped reads	Number of duplicates	% of duplicates%	Number of properly paired	% of of properly paired
Input-Pos	95,263,986	99.86%	99.59%	Human-hg38	190,527,972	177,090,412	92.95%	10,815,192	0.06	162,040,136	92
IP-Flag-1	87,641,112	99.80%	99.44%	Human-hg38	175,282,224	145,550,274	83.04%	3,602,573	0.02	124,075,760	85
IP-Flag-2	32,211,484	99.77%	99.13%	Human-hg38	64,422,968	41,604,762	64.58%	3,466,751	0.08	37,247,502	90
Sequencer: Illumina HiSeq 2500/ Sequencing type: SingleEnd / Read length: 50bp
Biological identifier	Number of total reads	Reads at Q20 and more	Reference Genome	Number of mapped reads	% of mapped reads	Number of duplicates	% of duplicates
Input C1	59,821,649	99.97%	Human-hg38	59,144,224	98.87%	3,925,321	0.07
H3K27me3 C1	48,867,960	99.94%	Human-hg38	47,164,822	96.51%	2,732,676	0.06
H3k27ac C1	47,926,441	99.94%	Human-hg38	43,818,846	91.43%	6,235,879	0.14
Input C2	55,609,907	99.97%	Human-hg38	54,954,789	98.82%	3,291,614	0.06
H3K27me3 C2	51,886,345	99.97%	Human-hg38	4,018,646	95.58%	4,018,646	0.08
H3k27ac C2	50,369,898	99.95%	Human-hg38	44,856,180	89.05%	7,048,121	0.16
Input C3	46,952,090	99.97%	Human-hg38	46,162,248	98.32%	2,596,833	0.06
H3K27me3 C3	40,047,064	99.96%	Human-hg38	39,029,583	97.46%	2,208,123	0.06
H3k27ac C3	62,014,403	99.96%	Human-hg38	57,447,326	92.64%	8,951,892	0.16
Input P1	45,593,605	99.80%	Human-hg38	44,807,297	98.28%	4,065,945	0.09
H3K27me3 P1	53,543,600	99.97%	Human-hg38	52,001,092	97.12%	2,905,702	0.06
H3k27ac P1	52,572,370	99.95%	Human-hg38	42,850,495	81.51%	11,027,973	0.26
Input P2	49,902,050	99.89%	Human-hg38	49,111,085	98.41%	3,650,571	0.07
H3K27me3 P2	50,235,785	99.97%	Human-hg38	48,568,764	96.68%	2,874,030	0.06
H3k27ac P2	40,667,256	99.95%	Human-hg38	35,195,931	86.55%	6,836,341	0.19
Input P3	52,388,871	99.92%	Human-hg38	51,564,369	98.43%	3,804,284	0.07
H3K27me3 P3	51,036,103	99.97%	Human-hg38	49,522,766	97.03%	2,813,410	0.06
H3k27ac P3	48,661,606	99.97%	Human-hg38	45,018,552	92.51%	6,147,645	0.14
